# Supplementary material for: Comparative Assessment of Acute Pulmonary Effects Induced by Heat-Not-Burn Tobacco Aerosol Inhalation in a Murine Model
Source: Int J Mol Sci. 2025 Jan 28;26(3):1135. doi: 10.3390/ijms26031135 (PMC11817633; doi:10.3390/ijms26031135)
Supplement: Supplementary file 1 [file ijms-26-01135-s001.zip]

Archive with 1 entries (1 files):
- ijms-3345366-supplementary.pdf
